# Supplementary material for: Engaging in prosocial behavior explains how high self-control relates to more life satisfaction: Evidence from three Chinese samples
Source: PLoS One. 2019 Oct 14;14(10):e0223169. doi: 10.1371/journal.pone.0223169 (PMC6791543; doi:10.1371/journal.pone.0223169)
Supplement: S2 File — (ZIP) [file pone.0223169.s002.zip]

Archive with 4 entries (3 files):
- minimized data (sample 1-3)/DATA1_Middle school students.sav
- minimized data (sample 1-3)/DATA2_Undergraduates_on line.sav
- minimized data (sample 1-3)/DATA3_Employees_on line.sav
- minimized data (sample 1-3)/
